# Supplementary material for: Academic achievement prediction in higher education through interpretable modeling
Source: PLoS One. 2024 Sep 5;19(9):e0309838. doi: 10.1371/journal.pone.0309838 (PMC11376577; doi:10.1371/journal.pone.0309838)
Supplement: S1 File — (XLSX) [file pone.0309838.s001.xlsx]

## Sheet: Sheet1
StudentsNo.	Gender	Major	Attitude_1	Attitude_2	Attitude_3	Attitude_4	Time_devoted_to_self-study_1	Time_devoted_to_self-study_2	Time_devoted_to_self-study_3	Time_devoted_to_self-study_4	Self-directed_learning_1	Self-directed_learning_2	Self-directed_learning_3	Self-directed_learning_4	Grade_from_the_previous_exam_0	Grade_from_the_previous_exam_1	Grade_from_the_previous_exam_2	Grade_from_the_previous_exam_3	Grade_from_the_previous_exam_4	Classroom_performance_1	Classroom_performance_2	Classroom_performance_3	Classroom_performance_4	Quiz_scores_1	Quiz_scores_2	Quiz_scores_3	Quiz_scores_4	Responses_in_Class_1	Responses_in_Class_2	Responses_in_Class_3	Responses_in_Class_4	Absences_1	Absences_2	Absences_3	Absences_4
1	M	1	1	1	1	1	1	1	1	1	1.5	1.4	1	1	124	66	71	47	47	6.8	7	6	6.2	6	3	3	3	1	1	1	1	0	0	1	3
2	M	1	3	3	3	3	3	2	2	2	3	2.9	2	2.8	116	68	70	63	65	8	7.6	7.2	7	9	9	5	3	1	1	1	1	0	1	0	1
3	M	3	2	2	1	1	1	1	1	1	2	1.9	1.9	2	77	45	52	38	56	8.4	7.4	7	6.6	4	7	2	6	1	1	1	1	0	0	0	0
4	M	1	5	5	5	5	4	4	4	3	4.5	3.7	4	4.2	111	90	91	88	86	9.6	9.4	9.4	9.6	10	7	7	8	3	3	3	3	2	1	0	1
5	M	1	2	2	2	3	1	1	1	2	2	2.9	1.2	2	94	61	77	47	70	7.6	7.4	7.4	7.2	6	8	8	8	1	2	2	2	2	0	0	1
6	M	2	3	3	3	3	3	2	1	2	3	3	2.5	3.2	98	49	70	69	75	7.4	7.8	7.8	7.8	7	7	7	8	2	2	2	1	1	0	3	0
7	M	2	4	3	2	3	2	2	1	2	3.2	3.6	3	3.8	85	74	74	68	77	8	8	8.2	7.8	9	5	7	7	3	2	2	2	3	1	0	1
8	M	3	2	2	2	2	1	1	1	1	1.5	1	1.5	2	68	38	61	47	59	7	7.4	6.5	6.7	7	9	7	9	3	3	3	3	0	0	0	0
9	M	1	3	3	2	3	1	1	1	1	2	2.3	1	2	95	51	70	49	59	7	8	6.8	7.2	7	7	8	8	2	3	3	3	0	0	0	0
10	M	2	2	2	1	2	1	1	1	2	1.8	1.9	1	2	104	65	63	47	65	7.4	7	6.8	7	8	9	4	4	2	2	2	2	2	0	0	1
11	M	2	5	5	5	5	3	2	3	4	4.2	3.4	3	4.5	107	88	86	83	89	9	9.2	9.2	9.4	10	10	7	8	1	1	1	1	1	0	0	0
12	M	2	4	3	2	4	1	1	2	2	2.5	2.7	2	3.2	103	60	71	64	80	8	7	6.2	6.5	7	3	9	5	1	1	1	1	0	0	2	2
13	M	2	2	2	3	3	2	1	1	2	2	2.6	2.5	3	91	45	64	61	67	7.8	7.4	7	7.2	8	3	3	6	1	1	1	1	0	0	0	5
14	M	2	4	4	3	3	2	2	1	2	3	3.3	2.8	3.3	80	64	77	68	71	8	7.8	7.4	7.4	8	7	7	8	1	1	1	1	0	0	0	1
15	M	1	3	3	3	3	2	2	2	2	3	3	2.8	3	103	80	85	63	77	8	7.8	7	7.8	8	9	8	7	2	2	1	1	0	0	0	1
16	M	3	4	3	2	3	2	1	2	2	3	3.2	2.8	3	75	45	62	60	60	7.8	7.8	7.6	7.2	9	9	8	9	3	2	2	3	1	2	1	2.9
17	M	2	4	3	5	5	2	2	3	3	3.5	3.4	3	4	99	66	72	74	69	8	8.8	9	9.2	8	7	6	8	3	2	1	1	0	0	0	0
18	M	3	2	1	1	1	1	1	1	1	2	1.7	1.5	1.8	64	21	62	33	45	7	7.8	7.6	7	4	2	3	3	2	2	1	1	2	0	3	1
19	M	1	3	3	3	3	2	1	1	2	2	2.3	1.8	2.5	115	63	66	64	70	8	7.8	7.6	7	6	3	5	8	3	2	1	1	0	1	3	7
20	M	2	3	3	2	2	3	3	2	3	2	2.1	1.6	3	98	80	85	68	88	8	7.8	7.2	7.8	7	7	5	6	1	1	1	1	1	0	0	1
21	M	2	5	5	5	5	3	2	2	3	3.2	3.7	3	4	123	92	93	90	95	9.4	9.6	9.2	9.4	9	10	10	10	1	1	1	1	0	0	0	3.9
22	F	3	2	2	1	2	1	1	1	2	2.5	2.4	2	2.5	69	45	61	46	60	8.6	8	7.2	7	7	3	4	5	1	1	1	1	0	0	0	0
23	M	2	3	4	4	5	3	2	2	3	2.5	2.4	2	3	109	76	78	69	79	7.4	7.2	8	8	8	3	5	7	1	1	1	1	3	1	0	1
24	F	1	5	5	5	5	4	4	3	4	4	3.9	4	4.5	85	70	87	89	95	9.4	9.6	9.6	9.6	10	7	10	10	3	2	1	2	0	0	1	0
25	M	1	3	2	2	2	1	1	1	1	2	2.7	2	2	82	61	70	50	49	7.8	7.6	7.4	7.2	7	8	2	6	1	1	1	1	3	3	4	4.9
26	F	1	4	4	5	5	4	3	3	4	4.2	4	3.4	4	104	76	86	84	89	9	8.8	8.8	8.8	9	7	10	10	1	1	1	1	2	0	1	0
27	M	1	5	4	4	5	4	3	3	4	4	3.9	3.5	4	117	88	91	89	90	9.4	8.8	8.8	9.4	9	10	10	8	1	1	1	1	5	6	8	12
28	M	2	4	4	5	5	2	2	2	3	3.6	3.4	3.4	4	108	84	84	83	81	9	9.2	9	8.8	9	8	8	7	1	1	1	1	0	0	0	0
29	M	2	3	2	3	3	1	1	1	2	2	2.6	2	3	96	52	73	62	65	7.8	7.2	7	7.8	9	6	8	7	1	1	1	1	13	1	0	0
30	M	2	4	3	3	3	3	2	3	3	3.3	3.3	3	4	96	66	79	69	81	8.2	8.4	8	8.4	8	8	7	6	3	2	1	1	4	1	3	4
31	M	2	3	3	3	3	2	1	2	2	2.8	2.3	2.2	3	111	61	70	55	68	7.8	7.6	7.6	7.4	8	3	4	5	1	1	1	1	0	1	0	2
32	M	1	3	3	3	3	2	2	2	2	2.6	2.4	2	3	82	62	61	56	65	7.4	7	7	6.8	8	7	4	6	3	2	1	1	0	1	1	1
33	F	1	3	4	4	4	3	2	2	3	3.3	2.9	2.5	3.5	106	65	82	75	76	8	7.8	7.7	7.6	8	6	7	8	1	1	1	1	1	0	0	3
34	M	2	5	5	5	4	3	3	4	4	4	3.6	3.6	3.8	106	80	87	81	86	9	9.4	8.8	8.6	9	9	8	8	1	1	1	1	1	0	0	1
35	M	2	5	4	4	4	3	3	2	3	4	4.8	4.2	4.3	96	67	81	70	73	9.2	9	8.8	9	9	9	6	8	3	3	3	3	0	0	0	2.9
36	F	1	5	5	5	5	3	3	4	4	4.2	4.1	3.8	4.5	111	75	83	75	79	9.2	9.4	9.4	9.6	9	10	7	8	1	1	1	1	0	1	0	2
37	M	1	5	5	4	5	2	2	2	3	4	4.2	3.2	3.5	102	70	81	72	79	9.6	8.8	8	7.8	8	7	7	6	1	1	1	1	1	0	0	0
39	M	3	3	3	2	3	2	1	1	2	2	3	2.8	3	90	53	74	65	72	8	8	8	7.8	8	9	8	9	2	2	2	2	0	1	0	0
40	M	3	3	2	2	2	1	1	1	1	2	2	1	2	85	60	64	48	63	7.6	7.5	7	7	8	7	7	8	2	1	1	1	5	1	2	1
41	M	2	5	4	3	3	1	1	1	2	2	1.4	1.8	2	94	70	70	64	69	8.7	8	7	6.8	8	7	7	5	2	2	1	2	3	0	2	2
42	M	2	4	3	3	4	2	1	1	2	3	3.2	3	3.2	97	62	60	64	68	8	7.8	7.2	6.6	7	9	6	6	2	2	2	2	2	0	1	0
43	M	1	5	4	5	5	4	3	3	4	4	4.3	4	3.8	121	94	90	89	90	9	8.8	8.6	8.6	9	7	10	9	2	2	2	3	1	0	0	0
44	F	2	5	5	5	5	4	4	3	4	4.5	4.1	4	4.3	123	90	93	89	97	9.6	9.8	9.4	9.6	10	8	8	9	2	2	1	2	0	0	0	0
45	M	3	2	2	1	1	1	1	1	1	2	2	2.1	2.2	81	46	50	46	59	7	6.8	6.8	6.6	5	7	4	7	2	2	1	1	3	1	3	1
46	M	3	2	1	1	1	1	1	1	1	2.8	2.6	2	3	84	61	50	51	68	6.8	6.4	6	5	7	3	2	4	1	1	1	1	1	0	0	1
47	M	1	3	3	2	3	1	1	1	2	3	2.6	2	2.3	87	71	70	46	77	7.4	7	6.8	7	8	6	4	6	2	1	1	1	1	2	2	4
48	M	2	2	2	2	2	1	1	1	2	2	1.7	1.5	2	93	60	62	47	61	7.2	7	6	6.4	6	3	4	8	3	2	2	1	1	0	2	0
49	M	3	3	4	4	4	1	1	1	2	2.2	2.9	1.5	3	89	61	62	58	67	7.8	7.8	7.4	7.2	8	7	3	5	1	1	1	1	5	1	1	1
50	M	1	3	4	4	4	2	2	2	3	3.8	3.9	3	4	100	70	83	78	76	8	7.8	8	8	8	10	6	8	2	2	3	3	1	0	0	1
51	M	2	4	3	3	4	2	1	2	2	2	3	2.4	2.8	78	45	70	60	58	7.8	7.6	7.6	7	7	7	8	7	1	1	1	1	2	0	1	1
52	M	1	4	5	5	5	2	3	4	4	4	3.7	3.5	4	109	81	85	77	88	9	9.2	9.2	9.4	9	8	7	8	3	1	1	1	13	7	11	10.9
53	M	1	3	3	3	3	1	1	1	1	2	2.8	1	2.8	93	46	65	48	56	7.2	7.6	7	6.6	8	7	4	4	3	3	3	3	0	0	0	1
54	M	3	3	2	1	2	2	2	1	2	2.8	2.6	2	2.5	98	62	60	57	65	7.2	7	6.8	6.6	8	6	4	3	3	3	3	3	0	0	0	1
55	F	1	2	2	1	1	1	1	1	1	2.8	3.1	2	2.8	25	48	62	48	56	8	7	6	6	8	3	4	4	2	2	2	2	1	0	0	0
56	M	3	3	2	1	1	1	1	1	1	2	2.6	1	3	80	37	62	53	61	7.8	7.2	6.8	6.8	7	9	7	2	2	2	2	2	0	0	0	1
57	M	2	2	2	2	2	1	2	2	2	3	2	2.7	2.5	86	63	66	50	68	8	7.8	7.6	8	8	3	2	6	1	1	2	1	0	0	1	0
58	M	1	3	3	2	3	2	2	2	2	3	3	2	3.2	114	65	74	62	75	7.6	7.2	7.2	7	7	9	8	9	1	1	1	1	1	0	0	1
59	M	1	4	2	3	3	1	1	2	2	4	4.1	3.6	4.3	106	71	76	72	80	7.6	7.4	7.4	7	7	7	8	9	1	1	1	1	0	1	2	1
60	M	2	4	3	3	3	2	2	2	2	3.2	3.1	3	3.9	103	72	79	71	79	8.4	7.5	7.8	7.6	8	5	9	9	1	1	1	1	2	0	1	1
61	M	3	2	1	1	1	1	1	1	1	1	1	1	1	111	47	39	39	40	6.5	6.4	6	4	3	2	2	1	1	1	1	1	0	0	1	1
62	M	2	4	3	4	4	2	2	2	2	2	2.8	1.8	2.5	104	61	71	59	68	7.8	7.6	7.6	7.8	7	5	8	8	2	1	1	1	0	0	0	1
63	M	3	2	1	1	1	1	1	1	1	1.5	1.3	1.3	1.5	49	28	62	36	50	7	6.8	6.8	6	3	3	3	3	2	3	3	3	0	0	0	0
64	M	3	3	2	1	1	1	1	1	1	3	2.4	2.2	2.5	94	47	54	46	59	8	7.6	7	6.8	7	3	7	2	1	1	1	1	11	7	4	6
65	M	3	2	1	1	1	1	1	1	1	1.8	1.7	1	2	93	47	67	47	68	7	7.2	7	6.7	8	6	6	6.8	2	1	1	1	0	1	3	0
66	F	1	3	3	4	4	2	2	2	2	2	2.3	2	3.2	71	60	70	58	65	7	6.8	6.8	7	8	5	4	5	1	1	1	1	1	0	0	2
67	F	1	3	3	3	4	2	1	2	2	2.6	3	2.5	3	87	61	75	57	65	7	6.8	6.8	7	8	7	7	9	2	2	1	2	0	0	1	1
68	M	3	4	3	2	3	2	1	1	2	4	4.4	3.8	4	93	67	81	68	70	8.8	8.6	8.2	8	8	7	5	6	1	1	1	1	0	0	1	2
69	M	2	2	2	2	3	1	1	1	2	2	1	1	2	76	48	30	47	54	7.4	6.8	7	6.8	7	7	4	8	1	2	3	3	1	1	2	0
70	M	2	5	5	5	5	2	3	3	4	3.5	3.4	3	4	96	70	80	77	87	9	8.7	9.2	8.9	9	10	8	9	3	3	2	3	1	2	4	2
71	M	1	3	3	2	1	2	1	1	1	3	2	1.8	1.6	86	66	63	59	69	8.8	7.8	6.8	6	7	5	2	4	1	1	1	1	0	1	1	0
72	M	2	3	3	3	3	2	2	1	2	2	1.9	1.5	2.4	92	61	76	68	66	8	8.2	8.2	8	7	9	4	9	1	1	1	1	1	0	0	0
73	M	3	2	1	1	1	1	1	1	1	1	1	1	1	102	61	45	42	60	7	6.4	5	5.5	7	3	2	3	1	1	1	1	1	0	0	1
74	M	3	3	1	1	2	1	1	1	1	1.8	2	1	2	83	33	71	46	54	6.8	7.4	7.8	7	7	3	2	10	1	1	1	1	0	0	1	2
75	M	2	3	3	3	3	2	1	2	2	1.8	1.4	1	2	106	61	67	48	62	7.6	7	6.8	7	7	3	8	8	1	1	1	1	0	0	0	0
76	M	1	5	5	5	5	4	4	4	4	4	4.3	4.5	5	131	92	91	89	94	9.8	9.6	9.4	9.8	10	10	10	10	1	1	1	1	0	0	0	2
77	M	2	4	4	4	4	3	2	2	3	3.5	3.4	3	3.8	104	61	72	71	75	8.8	8.6	8.4	8	9	9	9	9	2	3	3	3	0	0	0	0
78	M	3	4	4	3	4	1	1	2	2	2	3	2	3	93	46	75	49	57	8	7.8	8	8	8	7	7	6	2	2	1	2	0	0	0	0
79	M	2	3	3	3	3	2	2	2	2	1.8	2	1.4	3	91	39	70	62	71	7.8	7.4	6.8	7.4	8	7	2	5	1	1	1	1	0	1	0	0
80	M	2	4	3	3	4	3	2	2	2	3.5	3.6	3	3.6	85	46	69	64	68	8	7.6	7.8	8	7	9	9	9	3	3	3	3	0	0	0	0
81	M	2	5	4	4	5	2	2	2	3	3.5	3	3	4	110	84	83	77	87	8.4	8.6	7.8	8.5	8	9	7	9	3	3	3	3	0	0	0	0
82	M	3	2	1	1	1	1	1	1	1	2	1.9	2	2.2	72	62	69	45	59	7.2	6.8	6	5.9	5	3	2	1	3	3	3	3	1	0	0	1
83	M	2	4	3	3	4	2	2	1	2	2	2.3	2	3	71	47	74	57	62	7.4	7.2	7	7.2	8	3	7	10	2	2	2	2	2	0	0	1
84	M	3	3	1	1	1	1	1	1	1	3	2.3	1	2	78	60	62	53	65	6.8	6.4	6	5	7	6	4	3	3	3	3	3	0	0	0	0
85	M	3	2	1	1	1	1	1	1	1	1.5	1.3	1	2	62	32	37	48	56	7	6	6	6.2	7	8	7	4	2	2	2	1	0	0	0	0
86	M	3	1	1	1	1	1	1	1	1	1	1	1	1	78	23	60	25	36	6.5	5	5.4	4	3	1	3	2	1	1	1	1	0	1	0	0
87	M	2	2	2	2	2	2	2	1	1	2	2.4	1.5	1	99	62	74	57	60	7.8	7	7	6.2	9	6	6	4	3	2	1	1	1	0	0	0
88	M	3	2	1	1	1	1	1	1	1	1.8	1.6	1	1	74	13	55	22	35	7	7	6	6	4	2	2	2	1	1	1	1	2	0	1	3
